# Supplementary material for: An optimized fluorescent reporter enables rapid and cost-effective quantification of regulated secretion from neuroendocrine cells
Source: Front Endocrinol (Lausanne). 2025 Aug 18;16:1640601. doi: 10.3389/fendo.2025.1640601 (PMC12400516; doi:10.3389/fendo.2025.1640601)
Supplement: Supplementary Figure 3 — (A) Histograms of untransfected PC12 or NPY-mCherry, NPY-sfCherry2, and NPY-sfCherry3c transfected PC12 cells. [file DataSheet3.zip]

Archive with 68 entries (56 files):
- 4b/
- __MACOSX/._4b
- 4b/.DS_Store
- __MACOSX/4b/._.DS_Store
- 4b/mCherry/
- __MACOSX/4b/._mCherry
- 4b/sfCherry2/
- __MACOSX/4b/._sfCherry2
- 4b/sfCherry3c/
- __MACOSX/4b/._sfCherry3c
- 4b/mCherry/SGII.tif
- __MACOSX/4b/mCherry/._SGII.tif
- 4b/mCherry/NPY.tif
- __MACOSX/4b/mCherry/._NPY.tif
- 4b/sfCherry2/SGII.tif
- __MACOSX/4b/sfCherry2/._SGII.tif
- 4b/sfCherry2/NPY.tif
- __MACOSX/4b/sfCherry2/._NPY.tif
- 4b/sfCherry3c/SGII.tif
- __MACOSX/4b/sfCherry3c/._SGII.tif
- 4b/sfCherry3c/NPY.tif
- __MACOSX/4b/sfCherry3c/._NPY.tif
- 1d/
- __MACOSX/._1d
- 1d/.DS_Store
- __MACOSX/1d/._.DS_Store
- 1d/mCherry/
- __MACOSX/1d/._mCherry
- 1d/sfCherry2/
- __MACOSX/1d/._sfCherry2
- 1d/sfCherry3c/
- __MACOSX/1d/._sfCherry3c
- 1d/mCherry/mCherry.tif
- __MACOSX/1d/mCherry/._mCherry.tif
- 1d/mCherry/Insulin.tif
- __MACOSX/1d/mCherry/._Insulin.tif
- 1d/sfCherry2/sfCherry2.tif
- __MACOSX/1d/sfCherry2/._sfCherry2.tif
- 1d/sfCherry2/Insulin.tif
- __MACOSX/1d/sfCherry2/._Insulin.tif
- 1d/sfCherry3c/sfCherry3c.tif
- __MACOSX/1d/sfCherry3c/._sfCherry3c.tif
- 1d/sfCherry3c/Insulin.tif
- __MACOSX/1d/sfCherry3c/._Insulin.tif
- 1c/
- __MACOSX/._1c
- 1c/.DS_Store
- __MACOSX/1c/._.DS_Store
- 1c/mCherry/
- __MACOSX/1c/._mCherry
- 1c/sfCherry2/
- __MACOSX/1c/._sfCherry2
- 1c/sfCherry3c/
- __MACOSX/1c/._sfCherry3c
- 1c/mCherry/.DS_Store
- __MACOSX/1c/mCherry/._.DS_Store
- 1c/mCherry/mCherry.tif
- __MACOSX/1c/mCherry/._mCherry.tif
- 1c/mCherry/Insulin.tif
- __MACOSX/1c/mCherry/._Insulin.tif
- 1c/sfCherry2/NPY.tif
- __MACOSX/1c/sfCherry2/._NPY.tif
- 1c/sfCherry2/Insulin.tif
- __MACOSX/1c/sfCherry2/._Insulin.tif
- 1c/sfCherry3c/NPY.tif
- __MACOSX/1c/sfCherry3c/._NPY.tif
- 1c/sfCherry3c/Insulin.tif
- __MACOSX/1c/sfCherry3c/._Insulin.tif
