# Supplementary material for: An optimized fluorescent reporter enables rapid and cost-effective quantification of regulated secretion from neuroendocrine cells
Source: Front Endocrinol (Lausanne). 2025 Aug 18;16:1640601. doi: 10.3389/fendo.2025.1640601 (PMC12400516; doi:10.3389/fendo.2025.1640601)
Supplement: Supplementary file 4 [file DataSheet4.zip]

Archive with 2 entries (2 files):
- NPY-sfCherry3c_Live_TIRF.avi
- __MACOSX/._NPY-sfCherry3c_Live_TIRF.avi
